# Supplementary material for: Correction: Cows painted with zebra-like striping can avoid biting fly attack
Source: PLoS One. 2020 Mar 26;15(3):e0231183. doi: 10.1371/journal.pone.0231183 (PMC7098620; doi:10.1371/journal.pone.0231183)
Supplement: S1 File — (XLSX) [file pone.0231183.s001.xlsx]

## Sheet: SI
				Frequencies of fly-repelling behaviors (times/30 min.)						Numbers of biting flies (heads)
Period	Treatment	Square	Animal ID	Total behaviors	Head thows	Ear beats	Leg stamps	Skin twitches	Tail flicks	The sum on legs and body	On legs	On body
1	Control	1	1	46	3	11	5	1	26	16	12	4
1	Control	1	1	47	0	11	7	1	28	64	40	24
1	Control	1	1	42	0	8	5	3	26	48	38	10
1	Control	1	1	27	0	4	5	3	15	47	40	7
1	Control	1	1	26	1	4	5	1	15	56	44	12
1	Control	1	1	49	1	11	8	1	28	56	27	29
1	Black-and-white painted stripes	1	2	28	0	8	1	0	19	33	33	0
1	Black-and-white painted stripes	1	2	33	0	3	1	1	28	47	41	6
1	Black-and-white painted stripes	1	2	34	0	9	1	1	23	33	30	3
1	Black-and-white painted stripes	1	2	27	1	7	4	2	13	45	43	2
1	Black-and-white painted stripes	1	2	21	0	5	1	0	15	61	57	4
1	Black-and-white painted stripes	1	2	43	0	7	6	2	28	86	80	6
1	Black painted stripes	1	3	37	0	6	7	0	24	31	23	8
1	Black painted stripes	1	3	47	1	12	4	1	29	47	29	18
1	Black painted stripes	1	3	41	0	12	3	1	25	22	19	3
1	Black painted stripes	1	3	36	0	6	7	5	18	58	48	10
1	Black painted stripes	1	3	26	0	6	5	3	12	11	7	4
1	Black painted stripes	1	3	52	0	14	9	1	28	62	52	10
2	Black painted stripes	1	1	57	0	19	6	2	30	85	56	29
2	Black painted stripes	1	1	58	1	22	6	0	29	122	57	65
2	Black painted stripes	1	1	65	2	20	13	1	29	68	28	40
2	Black painted stripes	1	1	53	5	16	4	0	28	68	36	32
2	Black painted stripes	1	1	58	5	13	9	1	30	177	89	88
2	Black painted stripes	1	1	65	6	23	5	1	30	153	84	69
2	Control	1	2	48	1	15	2	0	30	69	49	20
2	Control	1	2	57	5	18	5	1	28	267	104	163
2	Control	1	2	69	1	26	10	2	30	122	76	46
2	Control	1	2	64	3	21	11	0	29	212	145	67
2	Control	1	2	61	4	23	7	0	27	159	115	44
2	Control	1	2	66	7	23	7	0	29	241	145	96
2	Black-and-white painted stripes	1	3	42	1	9	5	1	26	49	14	35
2	Black-and-white painted stripes	1	3	39	0	13	2	0	24	47	25	22
2	Black-and-white painted stripes	1	3	48	3	18	7	0	20	83	63	20
2	Black-and-white painted stripes	1	3	42	1	15	5	1	20	87	63	24
2	Black-and-white painted stripes	1	3	46	2	11	5	0	28	56	41	15
2	Black-and-white painted stripes	1	3	53	1	14	10	0	28	61	48	13
3	Black-and-white painted stripes	1	1	50	0	18	5	2	25	44	22	22
3	Black-and-white painted stripes	1	1	63	2	19	6	6	30	91	62	29
3	Black-and-white painted stripes	1	1	31	1	8	5	2	15	15	4	11
3	Black-and-white painted stripes	1	1	36	0	9	3	1	23	60	49	11
3	Black-and-white painted stripes	1	1	15	0	4	3	4	4	20	15	5
3	Black-and-white painted stripes	1	1	35	1	11	3	6	14	23	20	3
3	Black painted stripes	1	2	62	2	20	10	1	29	163	110	53
3	Black painted stripes	1	2	65	6	23	7	1	28	246	120	126
3	Black painted stripes	1	2	55	1	15	7	2	30	95	64	31
3	Black painted stripes	1	2	62	2	18	9	4	29	125	90	35
3	Black painted stripes	1	2	51	3	15	7	6	20	67	41	26
3	Black painted stripes	1	2	48	0	10	6	2	30	105	77	28
3	Control	1	3	66	2	23	10	1	30	143	113	30
3	Control	1	3	64	4	21	11	0	28	224	166	58
3	Control	1	3	43	0	8	5	3	27	45	32	13
3	Control	1	3	60	1	19	10	6	24	79	63	16
3	Control	1	3	36	2	9	3	1	21	77	65	12
3	Control	1	3	47	0	11	7	2	27	46	35	11
4	Black-and-white painted stripes	2	4	31	0	8	4	2	17	33	23	10
4	Black-and-white painted stripes	2	4	46	0	11	10	4	21	46	30	16
4	Black-and-white painted stripes	2	4	37	6	6	6	2	17	56	35	21
4	Black-and-white painted stripes	2	4	37	0	9	3	3	22	31	23	8
4	Black-and-white painted stripes	2	4	35	1	3	11	4	16	23	19	4
4	Black-and-white painted stripes	2	4	34	2	6	9	5	12	42	24	18
5	Black painted stripes	2	4	51	3	5	12	2	29	90	64	26
5	Black painted stripes	2	4	54	2	13	8	3	28	70	59	11
5	Black painted stripes	2	4	59	7	14	8	4	26	91	51	40
5	Black painted stripes	2	4	59	6	6	17	1	29	210	126	84
5	Black painted stripes	2	4	56	3	18	5	1	29	89	56	33
5	Black painted stripes	2	4	57	8	12	7	0	30	198	109	89
6	Control	2	4	63	2	15	12	4	30	72	36	36
6	Control	2	4	69	7	10	18	5	29	151	77	74
6	Control	2	4	50	10	3	7	1	29	87	60	27
6	Control	2	4	50	4	8	6	4	28	93	68	25
6	Control	2	4	56	10	11	4	2	29	70	26	44
6	Control	2	4	61	9	7	10	5	30	163	74	89
4	Black painted stripes	2	5	60	1	14	12	3	30	107	78	29
4	Black painted stripes	2	5	66	2	17	18	1	28	119	88	31
4	Black painted stripes	2	5	54	1	18	5	0	30	104	81	23
4	Black painted stripes	2	5	55	1	11	13	1	29	113	99	14
4	Black painted stripes	2	5	52	0	17	10	0	25	142	113	29
4	Black painted stripes	2	5	57	2	17	11	1	26	152	132	20
5	Control	2	5	50	1	9	11	0	29	134	119	15
5	Control	2	5	58	3	10	12	4	29	179	166	13
5	Control	2	5	59	0	17	13	2	27	144	103	41
5	Control	2	5	56	1	13	10	4	28	138	113	25
5	Control	2	5	58	1	12	12	3	30	228	192	36
5	Control	2	5	62	0	19	14	0	29	141	113	28
6	Black-and-white painted stripes	2	5	42	1	7	4	2	28	20	16	4
6	Black-and-white painted stripes	2	5	50	2	12	9	3	24	48	29	19
6	Black-and-white painted stripes	2	5	40	0	9	2	6	23	29	22	7
6	Black-and-white painted stripes	2	5	40	0	8	3	7	22	63	59	4
6	Black-and-white painted stripes	2	5	47	0	12	6	7	22	10	8	2
6	Black-and-white painted stripes	2	5	48	7	5	4	9	23	61	58	3
4	Control	2	6	50	1	12	6	5	26	280	146	134
4	Control	2	6	60	1	18	8	5	28	154	109	45
4	Control	2	6	52	4	8	7	5	28	176	138	38
4	Control	2	6	48	0	15	4	3	26	160	91	69
4	Control	2	6	39	2	7	4	1	25	170	99	71
4	Control	2	6	50	0	16	4	6	24	124	81	43
5	Black-and-white painted stripes	2	6	38	0	5	8	7	18	116	93	23
5	Black-and-white painted stripes	2	6	41	0	8	8	11	14	204	114	90
5	Black-and-white painted stripes	2	6	45	0	6	5	12	22	60	39	21
5	Black-and-white painted stripes	2	6	40	0	4	7	4	25	92	76	16
5	Black-and-white painted stripes	2	6	48	0	6	10	7	25	69	23	46
5	Black-and-white painted stripes	2	6	49	0	12	3	5	29	56	47	9
6	Black painted stripes	2	6	58	2	17	6	4	29	178	57	121
6	Black painted stripes	2	6	72	0	21	15	6	30	146	114	32
6	Black painted stripes	2	6	52	1	4	9	8	30	72	50	22
6	Black painted stripes	2	6	45	2	8	9	3	23	166	137	29
6	Black painted stripes	2	6	50	1	14	3	4	28	76	47	29
6	Black painted stripes	2	6	62	1	10	8	14	29	194	140	54
